# Supplementary material for: Two new species of Neohelicomyces (Tubeufiaceae, Tubeufiales) from southern China revealed by morphological and multi-locus phylogenetic analyses
Source: MycoKeys. 2026 Apr 21;131:195–210. doi: 10.3897/mycokeys.131.180862 (PMC13126046; doi:10.3897/mycokeys.131.180862)
Supplement: XML Treatment for Neohelicomyces baochengensis [file mycokeys.131.180862-treatment1.xml]

<!DOCTYPE tp:taxon-treatment
  PUBLIC "-//TaxonX//DTD Taxonomic Treatment Publishing DTD v0 20100105//EN" "tax-treatment-NSO.dtd">
<tp:taxon-treatment xmlns:tp="http://www.plazi.org/taxpub"><tp:treatment-meta><kwd-group><label>Taxon classification</label><kwd>
              <named-content content-type="kingdom">Fungi</named-content>
            </kwd><kwd>
              <named-content content-type="order">Tubeufiales</named-content>
            </kwd><kwd>
              <named-content content-type="family">Tubeufiaceae</named-content>
            </kwd></kwd-group><mixed-citation publication-type="journal"><person-group><name><surname>Zhang</surname><given-names>Li-Juan</given-names></name><name><surname>Bai</surname><given-names>Song</given-names></name><name><surname>Ma</surname><given-names>Jian</given-names></name><name><surname>Lu</surname><given-names>Yong-Zhong</given-names></name></person-group><article-title>Two new species of <italic><tp:taxon-name><tp:taxon-name-part taxon-name-part-type="genus" reg="Neohelicomyces">Neohelicomyces</tp:taxon-name-part></tp:taxon-name></italic> (<italic><tp:taxon-name><tp:taxon-name-part taxon-name-part-type="family" reg="Tubeufiaceae">Tubeufiaceae</tp:taxon-name-part></tp:taxon-name></italic>, <italic><tp:taxon-name><tp:taxon-name-part taxon-name-part-type="order" reg="Tubeufiales">Tubeufiales</tp:taxon-name-part></tp:taxon-name></italic>) from southern China revealed by morphological and multi-locus phylogenetic analyses</article-title><source>MycoKeys</source><day>21</day><month>04</month><year>2026</year><volume>131</volume><fpage>195</fpage><lpage>210</lpage><pub-id pub-id-type="doi">10.3897/mycokeys.131.180862</pub-id></mixed-citation></tp:treatment-meta><tp:nomenclature><tp:taxon-name><object-id xmlns:xlink="http://www.w3.org/1999/xlink" content-type="arpha" xlink:type="simple">444631D5-10AB-505F-89FC-5790673E39A2</object-id>
                		<tp:taxon-name-part taxon-name-part-type="genus" reg="Neohelicomyces">Neohelicomyces</tp:taxon-name-part> <tp:taxon-name-part taxon-name-part-type="species" reg="baochengensis">baochengensis</tp:taxon-name-part>
                	
                		<object-id xmlns:xlink="http://www.w3.org/1999/xlink" content-type="mycobank" xlink:type="simple">905188</object-id>
                	</tp:taxon-name><tp:taxon-authority>L.J. Zhang, J. Ma &amp; Y.Z. Lu</tp:taxon-authority><tp:taxon-status xmlns:xlink="http://www.w3.org/1999/xlink" xlink:type="simple">sp. nov.</tp:taxon-status><xref ref-type="fig" rid="F2">Fig. 2</xref></tp:nomenclature><tp:treatment-sec sec-type="Etymology"><title>Etymology.</title><p>The species epithet “<italic>baochengensis</italic>’’ refers to the type locality, “Baocheng Town, Baoting Li and Miao Autonomous County, China.”</p></tp:treatment-sec><tp:treatment-sec sec-type="Holotype"><title>Holotype.</title><p><abbrev xmlns:xlink="http://www.w3.org/1999/xlink" content-type="institution" xlink:title="Herbarium of Guizhou Academy of Agricultural Sciences" xlink:type="simple">GZAAS</abbrev> 25-0697.</p></tp:treatment-sec><tp:treatment-sec sec-type="Description"><title>Description.</title><p><bold><italic>Saprobic</italic></bold> on decaying wood in freshwater habitats. <bold>Sexual morph</bold>: Undetermined. <bold>Asexual morph</bold>: Hyphomycetous, helicosporous. <bold><italic>Colonies</italic></bold> on natural substrate superficial, effuse, gregarious, with masses of crowded, glistening conidia, white to brown. <bold><italic>Mycelium</italic></bold> partly immersed, partly superficial, composed of hyaline to pale brown, branched, septate, smooth hyphae. <bold><italic>Conidiophores</italic></bold> 125–185 × 4–5 μm (x̄ = 149 × 4.6 μm, <italic>n</italic> = 20), macronematous, mononematous, erect, cylindrical, flexuous, widest at the base, tapering towards a narrow apex, branched or unbranched, septate, brown at base, subhyaline to pale brown towards apex, thick-walled. <bold><italic>Conidiogenous cells</italic></bold> 8.5–15 × 2.5–4 μm (x̄ = 11 × 3.3 μm, <italic>n</italic> = 25), holoblastic, monoblastic, or polyblastic, integrated, terminal, or intercalary, cylindrical, with bladder-like protrusions, 2.5–6.5 × 1.5–2.5 μm, pale brown to brown, smooth-walled. <bold><italic>Conidia</italic></bold> solitary, acropleurogenous, helicoid, developing on tooth-like or bladder-like protrusions, 17.5–21.5 μm diam. and conidial filament 2.5–3 μm wide (x̄ = 19 × 2.7 μm, <italic>n</italic> = 20), 120–147 μm long (x̄ = 130 μm, <italic>n</italic> = 30), tightly coiled up to 2<sup>1</sup>/<sub>2</sub> times, becoming loosely coiled in water, septate, guttulate, hyaline, smooth-walled.</p><fig id="F2" position="float" orientation="portrait"><object-id xmlns:xlink="http://www.w3.org/1999/xlink" content-type="doi" xlink:type="simple">10.3897/mycokeys.131.180862.figure2</object-id><object-id xmlns:xlink="http://www.w3.org/1999/xlink" content-type="arpha" xlink:type="simple">8D86702F-0E47-5C2A-BAE3-9AFA2EAEDA64</object-id><label>Figure 2.</label><caption><p><italic><tp:taxon-name><tp:taxon-name-part taxon-name-part-type="genus" reg="Neohelicomyces">Neohelicomyces</tp:taxon-name-part> <tp:taxon-name-part taxon-name-part-type="species" reg="baochengensis">baochengensis</tp:taxon-name-part></tp:taxon-name></italic> (<abbrev xmlns:xlink="http://www.w3.org/1999/xlink" content-type="institution" xlink:title="Herbarium of Guizhou Academy of Agricultural Sciences" xlink:type="simple">GZAAS</abbrev> 25-0697, holotype). <bold>a, b</bold>. Colonies on the host surface; <bold>c–e</bold>. Conidiophores and conidiogenous cells; <bold>f–h</bold>. Conidiogenous cells; <bold>i–m</bold>. Conidia; <bold>n</bold>. Germinated conidium; <bold>o, p</bold>. Colonies on PDA from above and below. Scale bars: 50 μm (<bold>c</bold>); 40 μm (<bold>d</bold>); 30 μm (<bold>e</bold>); 20 μm (<bold>i–k, n</bold>); 10 μm (<bold>f–h, l, m</bold>).</p></caption><graphic xmlns:xlink="http://www.w3.org/1999/xlink" xlink:href="mycokeys-131-195-g002.jpg" id="oo_1601685.jpg" position="float" orientation="portrait" xlink:type="simple"><uri content-type="original_file" xlink:type="simple">https://binary.pensoft.net/fig/1601685</uri></graphic></fig></tp:treatment-sec><tp:treatment-sec sec-type="Culture characteristics"><title>Culture characteristics.</title><p>Conidia germinated on PDA and produced germ tubes within 13 h. Colonies on PDA reached 29 mm in diameter after 42 days of incubation at 25 °C, with a circular shape, raised surface, entire margin, and brown to black coloration.</p></tp:treatment-sec><tp:treatment-sec sec-type="Material examined"><title>Material examined.</title><p>China • Hainan Province, Baoting Li and Miao Autonomous County, Baocheng Town, on decaying wood in a freshwater habitat, 18 March 2025, Li-Juan Zhang &amp; Jian Ma, BT80 (<abbrev xmlns:xlink="http://www.w3.org/1999/xlink" content-type="institution" xlink:title="Herbarium of Guizhou Academy of Agricultural Sciences" xlink:type="simple">GZAAS</abbrev> 25-0697, holotype), ex-type living culture <abbrev xmlns:xlink="http://www.w3.org/1999/xlink" content-type="institution" xlink:title="Guizhou Culture Collection" xlink:type="simple">GZCC</abbrev> 25-0669; <italic>ibid</italic>., BT81 (<abbrev xmlns:xlink="http://www.w3.org/1999/xlink" content-type="institution" xlink:title="Herbarium of Guizhou Academy of Agricultural Sciences" xlink:type="simple">GZAAS</abbrev> 25-0698, paratype), living culture <abbrev xmlns:xlink="http://www.w3.org/1999/xlink" content-type="institution" xlink:title="Guizhou Culture Collection" xlink:type="simple">GZCC</abbrev> 25-0670.</p></tp:treatment-sec><tp:treatment-sec sec-type="Notes"><title>Notes.</title><p>Morphologically, <italic><tp:taxon-name><tp:taxon-name-part taxon-name-part-type="genus" reg="Neohelicomyces">Neohelicomyces</tp:taxon-name-part> <tp:taxon-name-part taxon-name-part-type="species" reg="baochengensis">baochengensis</tp:taxon-name-part></tp:taxon-name></italic> (<abbrev xmlns:xlink="http://www.w3.org/1999/xlink" content-type="institution" xlink:title="Herbarium of Guizhou Academy of Agricultural Sciences" xlink:type="simple">GZAAS</abbrev> 25-0697) resembles <italic><tp:taxon-name><tp:taxon-name-part taxon-name-part-type="genus" reg="Neohelicomyces">N.</tp:taxon-name-part> <tp:taxon-name-part taxon-name-part-type="species" reg="guizhouensis">guizhouensis</tp:taxon-name-part></tp:taxon-name></italic> (HKAS 134924) in having macronematous, mononematous, erect, flexuous, cylindrical, branched, septate conidiophores; holoblastic, monoblastic, or polyblastic, integrated, cylindrical conidiogenous cells; and hyaline, guttulate, septate, helicoid conidia (<xref ref-type="bibr" rid="B34">Ma et al. 2024b</xref>). However, <italic><tp:taxon-name><tp:taxon-name-part taxon-name-part-type="genus" reg="Neohelicomyces">N.</tp:taxon-name-part> <tp:taxon-name-part taxon-name-part-type="species" reg="baochengensis">baochengensis</tp:taxon-name-part></tp:taxon-name></italic> (<abbrev xmlns:xlink="http://www.w3.org/1999/xlink" content-type="institution" xlink:title="Herbarium of Guizhou Academy of Agricultural Sciences" xlink:type="simple">GZAAS</abbrev> 25-0697) differs from <italic><tp:taxon-name><tp:taxon-name-part taxon-name-part-type="genus" reg="Neohelicomyces">N.</tp:taxon-name-part> <tp:taxon-name-part taxon-name-part-type="species" reg="guizhouensis">guizhouensis</tp:taxon-name-part></tp:taxon-name></italic> (HKAS 134924) by its shorter conidiophores (125–185 μm vs. up to 288 μm) and fewer coilings (up to 2<sup>1</sup>/<sub>2</sub> times <italic>vs</italic>. 2<sup>3</sup>/<sub>4</sub>–3<sup>1</sup>/<sub>2</sub> times) (<xref ref-type="bibr" rid="B34">Ma et al. 2024b</xref>). Molecular phylogenetic analyses showed that <italic><tp:taxon-name><tp:taxon-name-part taxon-name-part-type="genus" reg="Neohelicomyces">N.</tp:taxon-name-part> <tp:taxon-name-part taxon-name-part-type="species" reg="baochengensis">baochengensis</tp:taxon-name-part></tp:taxon-name></italic> and <italic><tp:taxon-name><tp:taxon-name-part taxon-name-part-type="genus" reg="Neohelicomyces">N.</tp:taxon-name-part> <tp:taxon-name-part taxon-name-part-type="species" reg="xiangshuiensis">xiangshuiensis</tp:taxon-name-part></tp:taxon-name></italic> form a sister clade, which is clearly distinct from <italic><tp:taxon-name><tp:taxon-name-part taxon-name-part-type="genus" reg="Neohelicomyces">N.</tp:taxon-name-part> <tp:taxon-name-part taxon-name-part-type="species" reg="guizhouensis">guizhouensis</tp:taxon-name-part></tp:taxon-name></italic> (Fig. <xref ref-type="fig" rid="F1">1</xref>). Therefore, based on morphological comparison and multigene phylogenetic analyses, we describe <abbrev xmlns:xlink="http://www.w3.org/1999/xlink" content-type="institution" xlink:title="Guizhou Culture Collection" xlink:type="simple">GZCC</abbrev> 25-0669 and <abbrev xmlns:xlink="http://www.w3.org/1999/xlink" content-type="institution" xlink:title="Guizhou Culture Collection" xlink:type="simple">GZCC</abbrev> 25-0670 as a new species, <italic><tp:taxon-name><tp:taxon-name-part taxon-name-part-type="genus" reg="Neohelicomyces">N.</tp:taxon-name-part> <tp:taxon-name-part taxon-name-part-type="species" reg="baochengensis">baochengensis</tp:taxon-name-part></tp:taxon-name></italic>.</p></tp:treatment-sec><tp:treatment-sec><!--Section generated to contain objects referenced in tp:taxon-treatment.--><fig id="F1" position="float" orientation="portrait"><object-id xmlns:xlink="http://www.w3.org/1999/xlink" content-type="doi" xlink:type="simple">10.3897/mycokeys.131.180862.figure1</object-id><object-id xmlns:xlink="http://www.w3.org/1999/xlink" content-type="arpha" xlink:type="simple">A8E3AF28-CF8A-5841-8434-F1577D1DBE94</object-id><label>Figure 1.</label><caption><p>Phylogenetic tree generated from maximum likelihood (<abbrev xmlns:xlink="http://www.w3.org/1999/xlink" xlink:title="Maximum likelihood" xlink:type="simple">ML</abbrev>) analysis based on the combined <abbrev xmlns:xlink="http://www.w3.org/1999/xlink" xlink:title="large ribosomal subunit" xlink:type="simple">LSU</abbrev>, <abbrev xmlns:xlink="http://www.w3.org/1999/xlink" xlink:title="internal transcribed spacer" xlink:type="simple">ITS</abbrev>, <italic>tef</italic>1-α, and <italic>rpb</italic>2 sequence data. <abbrev xmlns:xlink="http://www.w3.org/1999/xlink" xlink:title="Maximum likelihood" xlink:type="simple">ML</abbrev> bootstrap support (≥ 70%) and Bayesian posterior probabilities (≥ 0.95) are indicated near their respective nodes. Both <abbrev xmlns:xlink="http://www.w3.org/1999/xlink" xlink:title="Maximum likelihood" xlink:type="simple">ML</abbrev> and <abbrev xmlns:xlink="http://www.w3.org/1999/xlink" xlink:title="Bayesian inference" xlink:type="simple">BI</abbrev> analyses produced congruent topologies. Hyphen (“-”) indicates a value lower than 70% for <abbrev xmlns:xlink="http://www.w3.org/1999/xlink" xlink:title="Maximum likelihood" xlink:type="simple">ML</abbrev> and a posterior probability lower than 0.95 for Bayesian inference. The tree is rooted with <italic><tp:taxon-name><tp:taxon-name-part taxon-name-part-type="genus" reg="Helicotubeufia">Helicotubeufia</tp:taxon-name-part> <tp:taxon-name-part taxon-name-part-type="species" reg="hydei">hydei</tp:taxon-name-part></tp:taxon-name></italic> (MFLUCC 17-1980) and <italic><tp:taxon-name><tp:taxon-name-part taxon-name-part-type="genus" reg="Helicotubeufia">H.</tp:taxon-name-part> <tp:taxon-name-part taxon-name-part-type="species" reg="jonesii">jonesii</tp:taxon-name-part></tp:taxon-name></italic> (MFLUCC 17-0043). Ex-type strains are denoted with “<sup>T,</sup>” and newly obtained strains are in bold red.</p></caption><graphic xmlns:xlink="http://www.w3.org/1999/xlink" xlink:href="mycokeys-131-195-g001.jpg" id="oo_1601684.jpg" position="float" orientation="portrait" xlink:type="simple"><uri content-type="original_file" xlink:type="simple">https://binary.pensoft.net/fig/1601684</uri></graphic></fig></tp:treatment-sec><ref-list><ref id="B34"><mixed-citation xmlns:xlink="http://www.w3.org/1999/xlink" xlink:type="simple">Ma J, Hyde KD, Tibpromma S, Gomdola D, Liu NG, Norphanphoun C, Bao DF, Boonmee S, Xiao XJ, Zhang LJ, Luo ZL, Zhao Q, Suwannarach N, Karunarathna SC, Liu JK, Lu YZ (2024b) Taxonomy and systematics of lignicolous helicosporous hyphomycetes. Fungal Diversity 129: 365–653. <ext-link xlink:type="simple" ext-link-type="doi" xlink:href="10.1007/s13225-024-00544-9">https://doi.org/10.1007/s13225-024-00544-9</ext-link></mixed-citation></ref></ref-list></tp:taxon-treatment>
