# Supplementary material for: Two new species of Neohelicomyces (Tubeufiaceae, Tubeufiales) from southern China revealed by morphological and multi-locus phylogenetic analyses
Source: MycoKeys. 2026 Apr 21;131:195–210. doi: 10.3897/mycokeys.131.180862 (PMC13126046; doi:10.3897/mycokeys.131.180862)
Supplement: XML Treatment for Neohelicomyces xiangshuiensis [file mycokeys.131.180862-treatment2.xml]

<!DOCTYPE tp:taxon-treatment
  PUBLIC "-//TaxonX//DTD Taxonomic Treatment Publishing DTD v0 20100105//EN" "tax-treatment-NSO.dtd">
<tp:taxon-treatment xmlns:tp="http://www.plazi.org/taxpub"><tp:treatment-meta><kwd-group><label>Taxon classification</label><kwd>
              <named-content content-type="kingdom">Fungi</named-content>
            </kwd><kwd>
              <named-content content-type="order">Tubeufiales</named-content>
            </kwd><kwd>
              <named-content content-type="family">Tubeufiaceae</named-content>
            </kwd></kwd-group><mixed-citation publication-type="journal"><person-group><name><surname>Zhang</surname><given-names>Li-Juan</given-names></name><name><surname>Bai</surname><given-names>Song</given-names></name><name><surname>Ma</surname><given-names>Jian</given-names></name><name><surname>Lu</surname><given-names>Yong-Zhong</given-names></name></person-group><article-title>Two new species of <italic><tp:taxon-name><tp:taxon-name-part taxon-name-part-type="genus" reg="Neohelicomyces">Neohelicomyces</tp:taxon-name-part></tp:taxon-name></italic> (<italic><tp:taxon-name><tp:taxon-name-part taxon-name-part-type="family" reg="Tubeufiaceae">Tubeufiaceae</tp:taxon-name-part></tp:taxon-name></italic>, <italic><tp:taxon-name><tp:taxon-name-part taxon-name-part-type="order" reg="Tubeufiales">Tubeufiales</tp:taxon-name-part></tp:taxon-name></italic>) from southern China revealed by morphological and multi-locus phylogenetic analyses</article-title><source>MycoKeys</source><day>21</day><month>04</month><year>2026</year><volume>131</volume><fpage>195</fpage><lpage>210</lpage><pub-id pub-id-type="doi">10.3897/mycokeys.131.180862</pub-id></mixed-citation></tp:treatment-meta><tp:nomenclature><tp:taxon-name><object-id xmlns:xlink="http://www.w3.org/1999/xlink" content-type="arpha" xlink:type="simple">2DF14795-8F5A-52B3-A4FA-D419608B9A62</object-id>
                		<tp:taxon-name-part taxon-name-part-type="genus" reg="Neohelicomyces">Neohelicomyces</tp:taxon-name-part> <tp:taxon-name-part taxon-name-part-type="species" reg="xiangshuiensis">xiangshuiensis</tp:taxon-name-part>
                	
                		<object-id xmlns:xlink="http://www.w3.org/1999/xlink" content-type="mycobank" xlink:type="simple">905189</object-id>
                	</tp:taxon-name><tp:taxon-authority>L.J. Zhang, J. Ma &amp; Y.Z. Lu</tp:taxon-authority><tp:taxon-status xmlns:xlink="http://www.w3.org/1999/xlink" xlink:type="simple">sp. nov.</tp:taxon-status><xref ref-type="fig" rid="F3">Fig. 3</xref></tp:nomenclature><tp:treatment-sec sec-type="Etymology"><title>Etymology.</title><p>The species epithet “<italic>xiangshuiensis</italic>’’ refers to the type locality, “Xiangshui Town, Baoting Li and Miao Autonomous County, China.”</p></tp:treatment-sec><tp:treatment-sec sec-type="Holotype"><title>Holotype.</title><p><abbrev xmlns:xlink="http://www.w3.org/1999/xlink" content-type="institution" xlink:title="Herbarium of Guizhou Academy of Agricultural Sciences" xlink:type="simple">GZAAS</abbrev> 25-0699.</p></tp:treatment-sec><tp:treatment-sec sec-type="Description"><title>Description.</title><p><bold><italic>Saprobic</italic></bold> on decaying wood in freshwater habitats. <bold>Sexual morph</bold>: Undetermined. <bold>Asexual morph</bold>: Hyphomycetous, helicosporous. <bold><italic>Colonies</italic></bold> on natural substrate superficial, gregarious, with little crowded, glistening conidia, white. <bold><italic>Mycelium</italic></bold> partly immersed, partly superficial, composed of hyaline to pale brown, branched, septate, smooth hyphae. <bold><italic>Conidiophores</italic></bold> 147–259 × 3.8–5.7 μm (x̄ = 194.5 × 4.9 μm, <italic>n</italic> = 25), macronematous, mononematous, erect, cylindrical, straight, or slightly flexuous, branched, or unbranched, septate, subhyaline to brown, thick-walled. <bold><italic>Conidiogenous cells</italic></bold> 9–15.5 × 3–4.5 μm (x̄ = 13 × 3.7 μm, <italic>n</italic> = 25), holoblastic, monoblastic, or polyblastic, integrated, terminal, or intercalary, cylindrical, with denticles, subhyaline to brown, smooth-walled. <bold><italic>Conidia</italic></bold> solitary, acropleurogenous, helicoid, tapering towards the rounded ends, developing on a tooth-like protrusion, 15–17 μm diam. and conidial filament 2–3 μm wide (x̄ = 16 × 2.5 μm, <italic>n</italic> = 20), 92.5–126 μm long (x̄ = 109.5 μm, <italic>n</italic> = 20), tightly coiled up to 3<sup>3</sup>/<sub>4</sub> times, becoming loosely coiled when the conidia are young and not becoming loose when mature in water, septate, guttulate, hyaline, smooth-walled.</p><fig id="F3" position="float" orientation="portrait"><object-id xmlns:xlink="http://www.w3.org/1999/xlink" content-type="doi" xlink:type="simple">10.3897/mycokeys.131.180862.figure3</object-id><object-id xmlns:xlink="http://www.w3.org/1999/xlink" content-type="arpha" xlink:type="simple">362B79F4-DAFA-5625-AD4B-5BAE8D7962B9</object-id><label>Figure 3.</label><caption><p><italic><tp:taxon-name><tp:taxon-name-part taxon-name-part-type="genus" reg="Neohelicomyces">Neohelicomyces</tp:taxon-name-part> <tp:taxon-name-part taxon-name-part-type="species" reg="xiangshuiensis">xiangshuiensis</tp:taxon-name-part></tp:taxon-name></italic> (<abbrev xmlns:xlink="http://www.w3.org/1999/xlink" content-type="institution" xlink:title="Herbarium of Guizhou Academy of Agricultural Sciences" xlink:type="simple">GZAAS</abbrev> 25-0699, holotype). <bold>a, b</bold>. Colonies on the host surface; <bold>c–e</bold>. Conidiophores, conidiogenous cells, and conidia; <bold>f–i</bold>. Conidiogenous cells; <bold>o</bold>. Germinated conidium; <bold>j–n</bold>. Conidia; <bold>p, q</bold>. Colonies on PDA from above and below. Scale bars: 50 μm (<bold>c–e</bold>); 20 μm (<bold>o</bold>); 10 μm (<bold>f–n</bold>).</p></caption><graphic xmlns:xlink="http://www.w3.org/1999/xlink" xlink:href="mycokeys-131-195-g003.jpg" id="oo_1601686.jpg" position="float" orientation="portrait" xlink:type="simple"><uri content-type="original_file" xlink:type="simple">https://binary.pensoft.net/fig/1601686</uri></graphic></fig></tp:treatment-sec><tp:treatment-sec sec-type="Culture characteristics"><title>Culture characteristics.</title><p>Conidia germinated on PDA and produced germ tubes within 15 h. Colonies on PDA reached 36 mm in diameter after 45 days of incubation at 25 °C with an irregular shape, flat surface, undulate margin, pale brown to brown; the reverse was brown to black.</p></tp:treatment-sec><tp:treatment-sec sec-type="Material examined"><title>Material examined.</title><p>China • Hainan Province, Baoting Li and Miao Autonomous County, Baocheng Town, on decaying wood in a freshwater habitat, 18 March 2025, Li-Juan Zhang &amp; Jian Ma, BT8A (<abbrev xmlns:xlink="http://www.w3.org/1999/xlink" content-type="institution" xlink:title="Herbarium of Guizhou Academy of Agricultural Sciences" xlink:type="simple">GZAAS</abbrev> 25-0699, holotype), ex-type living culture <abbrev xmlns:xlink="http://www.w3.org/1999/xlink" content-type="institution" xlink:title="Guizhou Culture Collection" xlink:type="simple">GZCC</abbrev> 25-0671; <italic>ibid</italic>., BT8B (<abbrev xmlns:xlink="http://www.w3.org/1999/xlink" content-type="institution" xlink:title="Herbarium of Guizhou Academy of Agricultural Sciences" xlink:type="simple">GZAAS</abbrev> 25-0700, paratype), living culture <abbrev xmlns:xlink="http://www.w3.org/1999/xlink" content-type="institution" xlink:title="Guizhou Culture Collection" xlink:type="simple">GZCC</abbrev> 25-0672.</p></tp:treatment-sec><tp:treatment-sec sec-type="Notes"><title>Notes.</title><p>In the phylogenetic analyses (Fig. <xref ref-type="fig" rid="F1">1</xref>), <italic><tp:taxon-name><tp:taxon-name-part taxon-name-part-type="genus" reg="Neohelicomyces">Neohelicomyces</tp:taxon-name-part> <tp:taxon-name-part taxon-name-part-type="species" reg="xiangshuiensis">xiangshuiensis</tp:taxon-name-part></tp:taxon-name></italic> (<abbrev xmlns:xlink="http://www.w3.org/1999/xlink" content-type="institution" xlink:title="Guizhou Culture Collection" xlink:type="simple">GZCC</abbrev> 25-0671 and <abbrev xmlns:xlink="http://www.w3.org/1999/xlink" content-type="institution" xlink:title="Guizhou Culture Collection" xlink:type="simple">GZCC</abbrev> 25-0672) formed a sister lineage to <italic><tp:taxon-name><tp:taxon-name-part taxon-name-part-type="genus" reg="Neohelicomyces">N.</tp:taxon-name-part> <tp:taxon-name-part taxon-name-part-type="species" reg="baochengensis">baochengensis</tp:taxon-name-part></tp:taxon-name></italic> (<abbrev xmlns:xlink="http://www.w3.org/1999/xlink" content-type="institution" xlink:title="Guizhou Culture Collection" xlink:type="simple">GZCC</abbrev> 25-0669 and <abbrev xmlns:xlink="http://www.w3.org/1999/xlink" content-type="institution" xlink:title="Guizhou Culture Collection" xlink:type="simple">GZCC</abbrev> 25-0670) with 99% <abbrev xmlns:xlink="http://www.w3.org/1999/xlink" xlink:title="Maximum likelihood" xlink:type="simple">ML</abbrev> and 1.00 <abbrev xmlns:xlink="http://www.w3.org/1999/xlink" xlink:title="Bayesian posterior probabilities" xlink:type="simple">PP</abbrev> statistical support. Based on the molecular sequence comparison, our isolate (<abbrev xmlns:xlink="http://www.w3.org/1999/xlink" content-type="institution" xlink:title="Guizhou Culture Collection" xlink:type="simple">GZCC</abbrev> 25-0671, ex-type) differs from <italic><tp:taxon-name><tp:taxon-name-part taxon-name-part-type="genus" reg="Neohelicomyces">N.</tp:taxon-name-part> <tp:taxon-name-part taxon-name-part-type="species" reg="baochengensis">baochengensis</tp:taxon-name-part></tp:taxon-name></italic> (<abbrev xmlns:xlink="http://www.w3.org/1999/xlink" content-type="institution" xlink:title="Guizhou Culture Collection" xlink:type="simple">GZCC</abbrev> 25-0669, ex-type) by 82/896 bp for <abbrev xmlns:xlink="http://www.w3.org/1999/xlink" xlink:title="internal transcribed spacer" xlink:type="simple">ITS</abbrev> (9.2%, gaps 36 bp), 30/931 bp (3.2%, without gaps) for <italic>tef</italic>1-α, and 63/1081 bp (5.8%, without gaps) for <italic>rpb</italic>2. Morphologically, <italic><tp:taxon-name><tp:taxon-name-part taxon-name-part-type="genus" reg="Neohelicomyces">N.</tp:taxon-name-part> <tp:taxon-name-part taxon-name-part-type="species" reg="xiangshuiensis">xiangshuiensis</tp:taxon-name-part></tp:taxon-name></italic> (<abbrev xmlns:xlink="http://www.w3.org/1999/xlink" content-type="institution" xlink:title="Herbarium of Guizhou Academy of Agricultural Sciences" xlink:type="simple">GZAAS</abbrev> 25-0699) can be distinguished from <italic><tp:taxon-name><tp:taxon-name-part taxon-name-part-type="genus" reg="Neohelicomyces">N.</tp:taxon-name-part> <tp:taxon-name-part taxon-name-part-type="species" reg="baochengensis">baochengensis</tp:taxon-name-part></tp:taxon-name></italic> (<abbrev xmlns:xlink="http://www.w3.org/1999/xlink" content-type="institution" xlink:title="Herbarium of Guizhou Academy of Agricultural Sciences" xlink:type="simple">GZAAS</abbrev> 25-0697) by its smaller conidia (15–17 μm vs. 17.5–21.5 μm in diameter and 92.5–126 μm vs. 120–147 μm in length). Therefore, <italic><tp:taxon-name><tp:taxon-name-part taxon-name-part-type="genus" reg="Neohelicomyces">Neohelicomyces</tp:taxon-name-part> <tp:taxon-name-part taxon-name-part-type="species" reg="xiangshuiensis">xiangshuiensis</tp:taxon-name-part></tp:taxon-name></italic> is proposed here as a new species based on multigene phylogenetic analyses and distinctive morphological characteristics.</p></tp:treatment-sec><tp:treatment-sec><!--Section generated to contain objects referenced in tp:taxon-treatment.--><fig id="F1" position="float" orientation="portrait"><object-id xmlns:xlink="http://www.w3.org/1999/xlink" content-type="doi" xlink:type="simple">10.3897/mycokeys.131.180862.figure1</object-id><object-id xmlns:xlink="http://www.w3.org/1999/xlink" content-type="arpha" xlink:type="simple">A8E3AF28-CF8A-5841-8434-F1577D1DBE94</object-id><label>Figure 1.</label><caption><p>Phylogenetic tree generated from maximum likelihood (<abbrev xmlns:xlink="http://www.w3.org/1999/xlink" xlink:title="Maximum likelihood" xlink:type="simple">ML</abbrev>) analysis based on the combined <abbrev xmlns:xlink="http://www.w3.org/1999/xlink" xlink:title="large ribosomal subunit" xlink:type="simple">LSU</abbrev>, <abbrev xmlns:xlink="http://www.w3.org/1999/xlink" xlink:title="internal transcribed spacer" xlink:type="simple">ITS</abbrev>, <italic>tef</italic>1-α, and <italic>rpb</italic>2 sequence data. <abbrev xmlns:xlink="http://www.w3.org/1999/xlink" xlink:title="Maximum likelihood" xlink:type="simple">ML</abbrev> bootstrap support (≥ 70%) and Bayesian posterior probabilities (≥ 0.95) are indicated near their respective nodes. Both <abbrev xmlns:xlink="http://www.w3.org/1999/xlink" xlink:title="Maximum likelihood" xlink:type="simple">ML</abbrev> and <abbrev xmlns:xlink="http://www.w3.org/1999/xlink" xlink:title="Bayesian inference" xlink:type="simple">BI</abbrev> analyses produced congruent topologies. Hyphen (“-”) indicates a value lower than 70% for <abbrev xmlns:xlink="http://www.w3.org/1999/xlink" xlink:title="Maximum likelihood" xlink:type="simple">ML</abbrev> and a posterior probability lower than 0.95 for Bayesian inference. The tree is rooted with <italic><tp:taxon-name><tp:taxon-name-part taxon-name-part-type="genus" reg="Helicotubeufia">Helicotubeufia</tp:taxon-name-part> <tp:taxon-name-part taxon-name-part-type="species" reg="hydei">hydei</tp:taxon-name-part></tp:taxon-name></italic> (MFLUCC 17-1980) and <italic><tp:taxon-name><tp:taxon-name-part taxon-name-part-type="genus" reg="Helicotubeufia">H.</tp:taxon-name-part> <tp:taxon-name-part taxon-name-part-type="species" reg="jonesii">jonesii</tp:taxon-name-part></tp:taxon-name></italic> (MFLUCC 17-0043). Ex-type strains are denoted with “<sup>T,</sup>” and newly obtained strains are in bold red.</p></caption><graphic xmlns:xlink="http://www.w3.org/1999/xlink" xlink:href="mycokeys-131-195-g001.jpg" id="oo_1601684.jpg" position="float" orientation="portrait" xlink:type="simple"><uri content-type="original_file" xlink:type="simple">https://binary.pensoft.net/fig/1601684</uri></graphic></fig></tp:treatment-sec></tp:taxon-treatment>
